# Supplementary material for: The impact of the military conflict in Sudan on maternal health: a mixed qualitative and quantitative study
Source: PeerJ. 2024 Jun 24;12:e17484. doi: 10.7717/peerj.17484 (PMC11210456; doi:10.7717/peerj.17484)
Supplement: Supplemental Information 2 [file peerj-12-17484-s002.xlsx]

## Sheet: Sheet1
Age	Educational Level	Parity	Access to Healthcare	Delivery Mode	Adverse Outcome	Regression Access to Healthcare		Regression Adverse Outcome	Regression vaginal deliver
27	High School	2	Yes	Vaginal	No	1		0	1
34	College	3	Yes	Vaginal	Yes	1		1	1
23	Primary School	1	Yes	Vaginal	No	1		0	1
30	College	2	no	Vaginal	Yes	0		1	1
29	High School	1	Yes	Vaginal	No	1		0	1
27	High School	2	no	Vaginal	No	0		0	1
34	College	3	No	Vaginal	No	0		0	1
23	Primary School	1	No	Vaginal	No	0		0	1
30	College	2	No	Vaginal	Yes	0		1	1
29	High School	1	No	Vaginal	No	0		0	1
32	Primary School	3	No	Vaginal	No	0		0	1
26	College	2	No	Vaginal	Yes	0		1	1
28	High School	1	No	Vaginal	No	0		0	1
31	Primary School	4	Yes	Vaginal	Yes	1		1	1
33	College	2	No	Vaginal	No	0		0	1
31	High School	2	No	Vaginal	Yes	0		1	1
25	Primary School	1	No	Vaginal	No	0		0	1
29	College	2	No	Vaginal	No	0		0	1
27	High School	1	Yes	Vaginal	No	1		0	1
32	Primary School	3	No	Vaginal	Yes	0		1	1
26	College	2	No	Vaginal	No	0		0	1
30	High School	1	No	Vaginal	No	0		0	1
33	Primary School	4	no	Vaginal	Yes	0		1	1
29	College	2	Yes	Vaginal	No	1		0	1
34	High School	3	Yes	Vaginal	No	1		0	1
27	Primary School	1	Yes	Vaginal	No	1		0	1
30	College	2	no	Vaginal	Yes	0		1	1
28	High School	1	no	Vaginal	No	0		0	1
31	Primary School	3	Yes	Vaginal	No	1		0	1
25	College	2	Yes	Vaginal	Yes	1		1	1
29	High School	1	Yes	Vaginal	No	1		0	1
32	Primary School	4	no	Vaginal	No	0		0	1
27	College	2	no	Vaginal	No	0		0	1
31	High School	3	Yes	Cesarean	Yes	1		1	0
31	High School	2	no	Cesarean	No	0		0	0
25	Primary School	1	No	Vaginal	No	0		0	1
29	College	2	No	Vaginal	No	0		0	1
27	High School	1	no	Cesarean	No	0		0	0
32	Primary School	3	No	Vaginal	Yes	0		1	1
26	College	2	No	Cesarean	No	0		0	0
30	High School	1	Yes	Vaginal	No	1		0	1
33	Primary School	4	Yes	Cesarean	No	1		0	0
29	College	2	no	Vaginal	No	0		0	1
34	High School	3	no	Cesarean	Yes	0		1	0
27	Primary School	1	no	Vaginal	No	0		0	1
30	College	2	Yes	Vaginal	No	1		0	1
28	High School	1	no	Cesarean	Yes	0		1	0
31	Primary School	3	no	Vaginal	No	0		0	1
25	College	2	no	Vaginal	Yes	0		1	1
29	High School	1	no	Vaginal	No	0		0	1
32	Primary School	4	Yes	Vaginal	No	1		0	1
27	College	2	Yes	Vaginal	No	1		0	1
31	High School	3	No	Vaginal	No	0		0	1
28	College	1	No	Vaginal	No	0		0	1
31	High School	2	No	Vaginal	No	0		0	1
25	Primary School	1	No	Vaginal	No	0		0	1
29	College	2	No	Vaginal	No	0		0	1
27	High School	1	Yes	Vaginal	No	1		0	1
32	Primary School	3	Yes	Vaginal	No	1		0	1
26	College	2	Yes	Vaginal	Yes	1		1	1
30	High School	1	No	Vaginal	No	0		0	1
33	Primary School	4	No	Vaginal	Yes	0		1	1
29	College	2	No	Vaginal	No	0		0	1
28	College	1	No	Vaginal	No	0		0	1
31	High School	2	No	Vaginal	Yes	0		1	1
25	Primary School	1	No	Vaginal	No	0		0	1
29	College	2	No	Vaginal	No	0		0	1
27	High School	1	No	Vaginal	Yes	0		1	1
32	Primary School	3	No	Vaginal	No	0		0	1
26	College	2	No	Vaginal	No	0		0	1
30	High School	1	No	Vaginal	No	0		0	1
33	Primary School	4	No	Vaginal	No	0		0	1
29	College	2	No	Vaginal	Yes	0		1	1
34	High School	3	No	Cesarean	Yes	0		1	0
27	Primary School	1	No	Vaginal	No	0		0	1
30	College	2	No	Vaginal	Yes	0		1	1
28	High School	1	No	Vaginal	No	0		0	1
31	Primary School	3	No	Vaginal	No	0		0	1
25	College	2	No	Cesarean	Yes	0		1	0
29	High School	1	No	Vaginal	No	0		0	1
32	Primary School	4	No	Cesarean	No	0		0	0
27	College	2	No	Vaginal	No	0		0	1
31	High School	3	No	Vaginal	Yes	0		1	1
28	College	1	No	Vaginal	No	0		0	1
31	High School	2	No	Vaginal	Yes	0		1	1
25	Primary School	1	No	Vaginal	No	0		0	1
29	College	2	No	Vaginal	Yes	0		1	1
27	High School	1	No	Vaginal	No	0		0	1
32	Primary School	3	No	Vaginal	No	0		0	1
26	College	2	No	Vaginal	Yes	0		1	1
30	High School	1	No	Vaginal	No	0		0	1
33	Primary School	4	No	Vaginal	No	0		0	1
29	College	2	No	Vaginal	No	0		0	1
34	High School	3	No	Cesarean	Yes	0		1	0
27	Primary School	1	No	Vaginal	No	0		0	1
30	College	2	No	Vaginal	Yes	0		1	1
28	High School	1	No	Cesarean	No	0		0	0
31	Primary School	3	No	Vaginal	No	0		0	1
25	College	2	No	Vaginal	No	0		0	1
29	High School	1	No	Vaginal	No	0		0	1
32	Primary School	4	No	Vaginal	Yes	0		1	1
27	College	2	No	Vaginal	No	0		0	1
31	High School	3	No	Vaginal	Yes	0		1	1
28	College	1	No	Vaginal	No	0		0	1
31	High School	2	No	Vaginal	Yes	0		1	1
25	Primary School	1	No	Vaginal	No	0		0	1
29	College	2	No	Vaginal	No	0		0	1
27	High School	1	No	Vaginal	No	0		0	1
32	Primary School	3	No	Vaginal	No	0		0	1
26	College	2	No	Vaginal	No	0		0	1
30	High School	1	No	Vaginal	No	0		0	1
33	Primary School	4	No	Vaginal	Yes	0		1	1
29	College	2	No	Vaginal	No	0		0	1
28	College	1	No	Vaginal	No	0		0	1
31	High School	2	No	Vaginal	Yes	0		1	1
25	Primary School	1	No	Vaginal	No	0		0	1
29	College	2	No	Vaginal	Yes	0		1	1
27	High School	1	No	Vaginal	No	0		0	1
32	Primary School	3	No	Vaginal	No	0		0	1
26	College	2	No	Vaginal	Yes	0		1	1
30	High School	1	No	Vaginal	No	0		0	1
33	Primary School	4	No	Vaginal	Yes	0		1	1
29	College	2	No	Vaginal	No	0		0	1
34	High School	3	No	Vaginal	Yes	0		1	1
27	Primary School	1	No	Vaginal	No	0		0	1
30	College	2	No	Vaginal	Yes	0		1	1
28	High School	1	No	Vaginal	No	0		0	1
31	Primary School	3	No	Vaginal	No	0		0	1
25	College	2	No	Vaginal	No	0		0	1
29	High School	1	No	Vaginal	No	0		0	1
32	Primary School	4	No	Vaginal	No	0		0	1
27	College	2	No	Vaginal	No	0		0	1
31	High School	3	No	Vaginal	No	0		0	1
28	College	1	No	Vaginal	No	0		0	1
31	High School	2	No	Vaginal	No	0		0	1
25	Primary School	1	No	Vaginal	No	0		0	1
29	College	2	No	Vaginal	No	0		0	1
27	High School	1	No	Vaginal	No	0		0	1
32	Primary School	3	No	Vaginal	No	0		0	1
26	College	2	No	Vaginal	No	0		0	1
30	High School	1	No	Vaginal	No	0		0	1
33	Primary School	4	No	Vaginal	No	0		0	1
29	College	2	No	Vaginal	No	0		0	1
34	High School	3	No	Vaginal	No	0		0	1
27	Primary School	1	No	Vaginal	No	0		0	1
30	College	2	No	Vaginal	No	0		0	1
28	High School	1	No	Vaginal	No	0		0	1
31	Primary School	3	No	Vaginal	No	0		0	1
25	College	2	No	Vaginal	No	0		0	1
29	High School	1	No	Vaginal	No	0		0	1
32	Primary School	4	No	Vaginal	No	0		0	1
27	College	2	No	Vaginal	No	0		0	1
31	High School	3	No	Vaginal	No	0		0	1
28	College	1	No	Vaginal	No	0		0	1
31	High School	2	No	Vaginal	No	0		0	1
25	Primary School	1	No	Vaginal	No	0		0	1
29	College	2	No	Vaginal	No	0		0	1
27	High School	1	No	Cesarean	No	0		0	0
32	Primary School	3	No	Vaginal	No	0		0	1
26	College	2	No	Cesarean	No	0		0	0
30	High School	1	No	Vaginal	No	0		0	1
33	Primary School	4	No	Vaginal	No	0		0	1
29	College	2	No	Vaginal	No	0		0	1
34	High School	3	No	Cesarean	No	0		0	0
27	Primary School	1	No	Vaginal	No	0		0	1
30	College	2	No	Vaginal	No	0		0	1
28	High School	1	No	Cesarean	No	0		0	0
31	Primary School	3	No	Vaginal	No	0		0	1
25	College	2	No	Cesarean	No	0		0	0
29	High School	1	No	Vaginal	No	0		0	1
32	Primary School	4	No	Cesarean	No	0		0	0
27	College	2	No	Vaginal	No	0		0	1
31	High School	3	No	Cesarean	No	0		0	0
28	College	1	No	Vaginal	No	0		0	1
31	High School	2	No	Cesarean	No	0		0	0
25	Primary School	1	No	Vaginal	No	0		0	1
29	College	2	No	Vaginal	No	0		0	1
27	High School	1	No	Cesarean	No	0		0	0
32	Primary School	3	No	Vaginal	No	0		0	1
26	College	2	No	Cesarean	No	0		0	0
30	High School	1	No	Vaginal	No	0		0	1
33	Primary School	4	No	Cesarean	No	0		0	0
29	College	2	No	Vaginal	No	0		0	1
34	High School	3	No	Cesarean	Yes	0		1	0
27	Primary School	1	No	Vaginal	No	0		0	1
30	College	2	No	Vaginal	Yes	0		1	1
28	High School	1	No	Cesarean	No	0		0	0
31	Primary School	3	No	Vaginal	No	0		0	1
25	College	2	No	Cesarean	Yes	0		1	0
29	High School	1	No	Vaginal	No	0		0	1
32	Primary School	4	No	Cesarean	Yes	0		1	0
27	College	2	No	Vaginal	No	0		0	1
31	High School	3	No	Cesarean	Yes	0		1	0
28	College	1	No	Vaginal	No	0		0	1
31	High School	2	No	Cesarean	Yes	0		1	0
25	Primary School	1	No	Vaginal	No	0		0	1
29	College	2	No	Vaginal	Yes	0		1	1
27	High School	1	No	Cesarean	No	0		0	0
32	Primary School	3	No	Vaginal	No	0		0	1
26	College	2	No	Cesarean	Yes	0		1	0
30	High School	1	No	Vaginal	No	0		0	1
33	Primary School	4	No	Cesarean	Yes	0		1	0
29	College	2	No	Vaginal	No	0		0	1
34	High School	3	No	Cesarean	Yes	0		1	0
27	Primary School	1	No	Vaginal	No	0		0	1
30	College	2	No	Vaginal	Yes	0		1	1
28	High School	1	No	Cesarean	No	0		0	0
31	Primary School	3	No	Vaginal	No	0		0	1
25	College	2	No	Cesarean	Yes	0		1	0
29	High School	1	No	Vaginal	No	0		0	1
32	Primary School	4	No	Cesarean	Yes	0		1	0
27	College	2	No	Vaginal	No	0		0	1
31	High School	3	No	Cesarean	Yes	0		1	0
28	College	1	No	Vaginal	No	0		0	1
31	High School	2	No	Cesarean	Yes	0		1	0
25	Primary School	1	No	Vaginal	No	0		0	1
29	College	2	No	Vaginal	Yes	0		1	1
27	High School	1	No	Cesarean	No	0		0	0
32	Primary School	3	No	Vaginal	No	0		0	1
26	College	2	No	Cesarean	Yes	0		1	0
30	High School	1	No	Vaginal	No	0		0	1
33	Primary School	4	No	Cesarean	Yes	0		1	0
29	College	2	No	Vaginal	No	0		0	1
34	High School	3	No	Cesarean	Yes	0		1	0
27	Primary School	1	No	Vaginal	No	0		0	1
30	College	2	No	Vaginal	Yes	0		1	1
28	High School	1	No	Cesarean	No	0		0	0
31	Primary School	3	No	Vaginal	No	0		0	1
25	College	2	No	Cesarean	Yes	0		1	0
29	High School	1	No	Vaginal	No	0		0	1
32	Primary School	4	No	Cesarean	Yes	0		1	0
27	College	2	No	Vaginal	No	0		0	1
31	High School	3	No	Cesarean	Yes	0		1	0
28	College	1	No	Vaginal	No	0		0	1
31	High School	2	No	Cesarean	Yes	0		1	0
25	Primary School	1	No	Vaginal	No	0		0	1
29	College	2	No	Vaginal	Yes	0		1	1
27	High School	1	No	Cesarean	No	0		0	0
32	Primary School	3	No	Vaginal	No	0		0	1
26	College	2	No	Cesarean	Yes	0		1	0
30	High School	1	No	Vaginal	No	0		0	1
33	Primary School	4	No	Cesarean	Yes	0		1	0
29	College	2	No	Vaginal	No	0		0	1
34	High School	3	No	Cesarean	Yes	0		1	0
27	Primary School	1	No	Vaginal	No	0		0	1
30	College	2	No	Vaginal	Yes	0		1	1
28	High School	1	No	Vaginal	No	0		0	1
31	Primary School	3	No	Vaginal	No	0		0	1
25	College	2	No	Vaginal	No	0		0	1
29	High School	1	No	Vaginal	No	0		0	1
32	Primary School	4	No	Vaginal	No	0		0	1
27	College	2	No	Vaginal	No	0		0	1
31	High School	3	No	Vaginal	No	0		0	1
28	College	1	No	Vaginal	No	0		0	1
31	High School	2	No	Vaginal	No	0		0	1
25	Primary School	1	No	Vaginal	No	0		0	1
29	College	2	No	Vaginal	No	0		0	1
27	High School	1	No	Vaginal	No	0		0	1
32	Primary School	3	No	Vaginal	No	0		0	1
26	College	2	No	Vaginal	No	0		0	1
30	High School	1	No	Vaginal	No	0		0	1
33	Primary School	4	No	Vaginal	No	0		0	1
29	College	2	No	Vaginal	No	0		0	1
34	High School	3	No	Vaginal	No	0		0	1
27	Primary School	1	No	Vaginal	No	0		0	1
30	College	2	No	Vaginal	No	0		0	1
28	High School	1	No	Vaginal	No	0		0	1
31	Primary School	3	No	Vaginal	No	0		0	1
25	College	2	No	Vaginal	No	0		0	1
29	High School	1	No	Vaginal	No	0		0	1
32	Primary School	4	No	Vaginal	No	0		0	1
27	College	2	No	Vaginal	No	0		0	1
31	High School	3	No	Vaginal	No	0		0	1
28	College	1	No	Vaginal	No	0		0	1
31	High School	2	No	Vaginal	No	0		0	1
25	Primary School	1	No	Vaginal	No	0		0	1
29	College	2	No	Vaginal	No	0		0	1
27	High School	1	No	Vaginal	No	0		0	1
32	Primary School	3	No	Vaginal	No	0		0	1
26	College	2	No	Cesarean	No	0		0	0
30	High School	1	No	Vaginal	No	0		0	1
33	Primary School	4	No	Cesarean	No	0		0	0
29	College	2	No	Vaginal	No	0		0	1
23	College	2	No	Vaginal	No	0		0	1
24	High School	1	No	Cesarean	No	0		0	0
25	Primary School	3	No	Vaginal	No	0		0	1
26	College	2	No	Cesarean	No	0		0	0
27	High School	1	No	Vaginal	No	0		0	1
28	Primary School	4	No	Cesarean	No	0		0	0
29	College	2	No	Vaginal	No	0		0	1
30	High School	3	No	Cesarean	No	0		0	0
31	Primary School	1	No	Vaginal	No	0		0	1
32	College	2	No	Vaginal	No	0		0	1
33	High School	1	No	Cesarean	No	0		0	0
34	Primary School	3	No	Vaginal	No	0		0	1
35	College	2	No	Cesarean	No	0		0	0
36	High School	1	No	Vaginal	No	0		0	1
37	Primary School	4	No	Cesarean	No	0		0	0
38	College	2	No	Vaginal	No	0		0	1
39	High School	3	No	Cesarean	No	0		0	0
40	College	1	No	Vaginal	No	0		0	1
40	High School	2	No	Cesarean	Yes	0		1	0
30	Primary School	1	No	Vaginal	No	0		0	1
42	College	2	No	Vaginal	Yes	0		1	1
34	High School	1	No	Cesarean	No	0		0	0
23	Primary School	3	No	Vaginal	No	0		0	1
45	College	2	No	Cesarean	Yes	0		1	0
40	High School	1	No	Vaginal	No	0		0	1
39	Primary School	4	No	Cesarean	Yes	0		1	0
38	College	2	no	Vaginal	No	0		0	1
31	High School	3	No	Cesarean	Yes	0		1	0
40	College	1	yes	Vaginal	No	1		0	1
42	High School	2	Yes	Cesarean	Yes	1		1	0
38	Primary School	1	No	Vaginal	No	0		0	1
37	College	2	Yes	Vaginal	Yes	1		1	1
42	High School	1	no	Cesarean	No	0		0	0
43	Primary School	3	no	Vaginal	No	0		0	1
44	College	2	no	Cesarean	Yes	0		1	0
45	High School	1	no	Vaginal	No	0		0	1
40	Primary School	4	No	Cesarean	Yes	0		1	0
39	College	2	no	Vaginal	No	0		0	1
38	High School	3	no	Cesarean	Yes	0		1	0
31	College	1	yes	Vaginal	No	1		0	1
40	High School	2	no	Cesarean	Yes	0		1	0
42	Primary School	1	No	Vaginal	No	0		0	1
38	College	2	no	Vaginal	Yes	0		1	1
37	High School	1	No	Cesarean	No	0		0	0
42	Primary School	3	No	Vaginal	No	0		0	1
38	College	2	no	Cesarean	Yes	0		1	0
37	High School	1	No	Vaginal	No	0		0	1
42	Primary School	4	No	Cesarean	Yes	0		1	0
38	College	2	yes	Vaginal	No	1		0	1
20	High School	3	no	Cesarean	Yes	0		1	0
40	College	1	yes	Vaginal	No	1		0	1
35	High School	2	no	Cesarean	Yes	0		1	0
32	Primary School	1	No	Vaginal	No	0		0	1
32	College	2	no	Vaginal	Yes	0		1	1
32	High School	1	no	Cesarean	No	0		0	0
31	Primary School	3	no	Vaginal	No	0		0	1
35	College	2	no	Cesarean	Yes	0		1	0
36	High School	1	no	Vaginal	No	0		0	1
37	Primary School	4	No	Cesarean	Yes	0		1	0
27	College	2	Yes	Vaginal	No	1		0	1
20	High School	3	Yes	Vaginal	Yes	1		1	1
84	College	1	Yes	Vaginal	No	1		0	1
29	College	2	No	Vaginal	No	0		0	1
23	College	2	No	Vaginal	Yes	0		1	1
24	High School	1	No	Vaginal	No	0		0	1
25	Primary School	3	yes	Vaginal	No	1		0	1
26	College	2	No	Vaginal	Yes	0		1	1
27	High School	1	Yes	Vaginal	No	1		0	1
28	Primary School	4	No	Vaginal	No	0		0	1
29	College	2	Yes	Vaginal	No	1		0	1
30	High School	3	Yes	Vaginal	No	1		0	1
31	Primary School	1	No	Vaginal	No	0		0	1
32	College	2	Yes	Vaginal	No	1		0	1
33	High School	1	Yes	Vaginal	No	1		0	1
34	Primary School	3	Yes	Vaginal	No	1		0	1
35	College	2	Yes	Vaginal	No	1		0	1
36	High School	1	Yes	Vaginal	No	1		0	1
37	Primary School	4	No	Vaginal	No	0		0	1
38	College	2	No	Vaginal	No	0		0	1
39	High School	3	Yes	Vaginal	No	1		0	1
40	College	1	No	Vaginal	No	0		0	1
41	High School	2	Yes	Vaginal	No	1		0	1
42	Primary School	1	No	Vaginal	No	0		0	1
43	College	2	Yes	Vaginal	No	1		0	1
44	High School	1	Yes	Vaginal	No	1		0	1
45	Primary School	3	Yes	Vaginal	No	1		0	1
40	College	2	Yes	Vaginal	No	1		0	1
39	High School	1	Yes	Vaginal	No	1		0	1
38	Primary School	4	No	Vaginal	No	0		0	1
31	College	2	Yes	Vaginal	No	1		0	1
40	High School	3	No	Vaginal	No	0		0	1
42	College	1	No	Vaginal	No	0		0	1
38	High School	2	No	Vaginal	No	0		0	1
37	Primary School	1	No	Vaginal	No	0		0	1
34	College	2	No	Vaginal	No	0		0	1
29	High School	1	Yes	Vaginal	No	1		0	1
40	Primary School	3	Yes	Vaginal	No	1		0	1
28	College	2	No	Vaginal	No	0		0	1
29	High School	1	Yes	Vaginal	No	1		0	1
29	Primary School	4	No	Vaginal	Yes	0		1	1
30	College	2	Yes	Vaginal	No	1		0	1
30	High School	3	No	Vaginal	Yes	0		1	1
23	College	1	No	Vaginal	No	0		0	1
24	High School	2	No	Vaginal	Yes	0		1	1
29	Primary School	1	No	Vaginal	No	0		0	1
